# Supplementary material for: Assessing port service quality: An application of the extension fuzzy AHP and importance-performance analysis
Source: PLoS One. 2022 Feb 25;17(2):e0264590. doi: 10.1371/journal.pone.0264590 (PMC8880942; doi:10.1371/journal.pone.0264590)
Supplement: S1 File — (ZIP) [file pone.0264590.s001.zip]

Archive with 5 entries (4 files):
- Plos One-Fuzzy AHP calculation.xlsx
- __MACOSX/
- __MACOSX/._Plos One-Fuzzy AHP calculation.xlsx
- Supporting information.docx
- __MACOSX/._Supporting information.docx
