# Supplementary material for: Assessing port service quality: An application of the extension fuzzy AHP and importance-performance analysis
Source: PLoS One. 2022 Feb 25;17(2):e0264590. doi: 10.1371/journal.pone.0264590 (PMC8880942; doi:10.1371/journal.pone.0264590)
Supplement: S1 File — (ZIP) [file pone.0264590.s001.zip › Plos One-Fuzzy AHP calculation.xlsx]

## Sheet: IMPORTANCE
4	5	6	7
0.89	1.11	1.25	1.35
No of Items=	1
PARTICIPANT 1
RI=	#N/A	A	B	Which is important?	Scale (1-9)
CI=	#REF!	C1	C2	A	9
CR=	#REF!		C3	A	7
			C4	A	5
			C5	A	3
			C6	A	1
		C2	C3	A	5
			C4	B	9
			C5	A	1
			C6	A	1
		C3	C4	B	5
			C5	A	7
			C6	A	1
		C4	C5	A	9
			C6	B	1
		C5	C6	A	1
PARTICIPANT 2
RI=	#N/A	A	B	Which is important?	Scale (1-9)
CI=	#REF!	C1	C2	A	9
CR=	#REF!		C3	A	9
			C4	A	5
			C5	A	3
			C6	A	1
		C2	C3	A	5
			C4	B	9
			C5	A	1
			C6	A	1
		C3	C4	B	5
			C5	A	7
			C6	A	1
		C4	C5	A	9
			C6	B	1
		C5	C6	A	3
PARTICIPANT 3
RI=	#N/A	A	B	Which is important?	Scale (1-9)
CI=	#REF!	C1	C2	A	9
CR=	#REF!		C3	A	9
			C4	B	5
			C5	B	7
			C6	A	1
		C2	C3	A	5
			C4	B	9
			C5	A	3
			C6	A	1
		C3	C4	A	1
			C5	A	1
			C6	A	5
		C4	C5	A	9
			C6	A	1
		C5	C6	A	1
PARTICIPANT 4
RI=	#N/A	A	B	Which is important?	Scale (1-9)
CI=	#REF!	C1	C2	B	9
CR=	#REF!		C3	B	7
			C4	B	5
			C5	A	7
			C6	A	9
		C2	C3	A	5
			C4	B	9
			C5	B	3
			C6	B	1
		C3	C4	B	1
			C5	B	1
			C6	B	5
		C4	C5	A	9
			C6	B	1
		C5	C6	B	1
PARTICIPANT 5
RI=	#N/A	A	B	Which is important?	Scale (1-9)
CI=	#REF!	C1	C2	A	9
CR=	#REF!		C3	A	7
			C4	A	1
			C5	A	5
			C6	A	3
		C2	C3	A	3
			C4	B	9
			C5	A	5
			C6	A	1
		C3	C4	B	3
			C5	B	7
			C6	B	1
		C4	C5	A	9
			C6	B	3
		C5	C6	B	1
PARTICIPANT 6
RI=	#N/A	A	B	Which is important?	Scale (1-9)
CI=	#REF!	C1	C2	A	9
CR=	#REF!		C3	A	9
			C4	A	7
			C5	A	3
			C6	A	5
		C2	C3	A	1
			C4	B	9
			C5	A	1
			C6	A	1
		C3	C4	A	1
			C5	B	1
			C6	A	1
		C4	C5	A	9
			C6	B	5
		C5	C6	B	1
PARTICIPANT 7
RI=	#N/A	A	B	Which is important?	Scale (1-9)
CI=	#REF!	C1	C2	A	9
CR=	#REF!		C3	B	9
			C4	A	9
			C5	A	1
			C6	A	1
		C2	C3	A	5
			C4	B	9
			C5	A	3
			C6	B	5
		C3	C4	A	1
			C5	A	5
			C6	A	3
		C4	C5	A	9
			C6	A	1
		C5	C6	A	3
PARTICIPANT 8
RI=	#N/A	A	B	Which is important?	Scale (1-9)
CI=	#REF!	C1	C2	B	9
CR=	#REF!		C3	B	7
			C4	A	5
			C5	B	3
			C6	A	5
		C2	C3	B	1
			C4	B	9
			C5	A	3
			C6	A	5
		C3	C4	A	1
			C5	B	1
			C6	A	5
		C4	C5	A	9
			C6	A	3
		C5	C6	A	1
PARTICIPANT 9
RI=	#N/A	A	B	Which is important?	Scale (1-9)
CI=	#REF!	C1	C2	B	9
CR=	#REF!		C3	A	9
			C4	B	5
			C5	B	3
			C6	A	1
		C2	C3	B	3
			C4	B	9
			C5	A	1
			C6	A	5
		C3	C4	A	3
			C5	A	5
			C6	A	5
		C4	C5	A	9
			C6	B	7
		C5	C6	B	1
PARTICIPANT 10
RI=	#N/A	A	B	Which is important?	Scale (1-9)
CI=	#REF!	C1	C2	B	7
CR=	#REF!		C3	B	9
			C4	B	3
			C5	B	3
			C6	A	3
		C2	C3	A	9
			C4	B	9
			C5	A	5
			C6	A	3
		C3	C4	A	5
			C5	A	3
			C6	B	1
		C4	C5	A	9
			C6	B	1
		C5	C6	A	1
PARTICIPANT 11
RI=	#N/A	A	B	Which is important?	Scale (1-9)
CI=	#REF!	C1	C2	A	9
CR=	#REF!		C3	A	9
			C4	A	5
			C5	A	3
			C6	A	1
		C2	C3	A	9
			C4	A	3
			C5	A	1
			C6	A	1
		C3	C4	B	5
			C5	A	7
			C6	A	1
		C4	C5	A	9
			C6	B	1
		C5	C6	A	1
PARTICIPANT 12
RI=	#N/A	A	B	Which is important?	Scale (1-9)
CI=	#REF!	C1	C2	A	9
CR=	#REF!		C3	A	7
			C4	A	3
			C5	A	3
			C6	A	5
		C2	C3	A	7
			C4	A	3
			C5	A	1
			C6	A	1
		C3	C4	A	7
			C5	A	3
			C6	A	1
		C4	C5	A	9
			C6	B	5
		C5	C6	B	1
PARTICIPANT 13
RI=	#N/A	A	B	Which is important?	Scale (1-9)
CI=	#REF!	C1	C2	A	3
CR=	#REF!		C3	A	5
			C4	B	7
			C5	B	1
			C6	B	1
		C2	C3	B	7
			C4	B	3
			C5	A	5
			C6	B	1
		C3	C4	A	1
			C5	A	5
			C6	A	3
		C4	C5	A	9
			C6	A	5
		C5	C6	A	1
PARTICIPANT 14
RI=	#N/A	A	B	Which is important?	Scale (1-9)
CI=	#REF!	C1	C2	A	9
CR=	#REF!		C3	A	3
			C4	A	7
			C5	B	5
			C6	B	1
		C2	C3	A	7
			C4	A	3
			C5	A	5
			C6	A	1
		C3	C4	A	5
			C5	A	1
			C6	A	3
		C4	C5	A	9
			C6	A	5
		C5	C6	A	1
PARTICIPANT 15
RI=	#N/A	A	B	Which is important?	Scale (1-9)
CI=	#REF!	C1	C2	B	7
CR=	#REF!		C3	A	1
			C4	A	5
			C5	A	1
			C6	B	1
		C2	C3	B	7
			C4	B	1
			C5	B	3
			C6	A	5
		C3	C4	A	3
			C5	A	5
			C6	A	1
		C4	C5	A	9
			C6	A	5
		C5	C6	A	3

## Sheet: Sheet1
Dimension	Global weight (A)	Criteria	Local weight	Global weight										Table 8. The revised weights of SAs for importance measurement (%)
			(B)	(C=A x B)			Mean	Standard Deviation	Min	Max	Standared Error			Dimension	Global weight (A)	Criteria	Local weight	Global weight
Tangibles	20.96	TA1	16.31	3.42		Constructs	16.6667	3.18759	12.28	20.96	0.531265						(B)	(C=A x B)
		TA2	24.24	5.08		Local weight	20.6897	4.7539	14.22	32.09	0.163928			Tangibles	20.15	TA1	21.75	4.38
		TA3	18.05	3.78		Global weight	3.44931	0.916966	2.18	5.25	0.0316195					TA2	24.86	5.01
		TA4	16.55	3.47												TA3	16.5	3.32
		TA5	24.85	5.21			Mean	Standard Deviation	Min	Max	Standared Error					TA4	18.31	3.69
Reliability	16.36	RL1	32.09	5.25		Constructs	16.6667	3.18759	12.28	20.96	0.531265					TA5	18.58	3.74
		RL2	31.08	5.08		Local weight	20.8333	4.7539	14.22	32.09	0.163928			Reliability	15.54	RL1	28.28	4.39
		RL3	16.55	2.71		Global weight	3.44931	0.916966	2.18	5.25	0.0316195					RL2	29.43	4.57
		RL4	20.28	3.32												RL3	19.36	3.01
Assurance	17.29	AS1	21.53	3.72												RL4	22.93	3.56
		AS2	17.53	3.03										Assurance	15.97	AS1	17.43	2.78
		AS3	16.78	2.9												AS2	16.75	2.67
		AS4	15.26	2.64												AS3	25.89	4.13
		AS5	14.22	2.46												AS4	13.65	2.18
		AS6	14.68	2.54												AS5	13.98	2.23
Empathy	19.93	EM1	21.82	4.35												AS6	12.3	1.96
		EM2	23.71	4.73										Empathy	21.07	EM1	26.13	5.51
		EM3	17.55	3.5												EM2	19.11	4.03
		EM4	19.01	3.79												EM3	17.7	3.73
		EM5	17.91	3.57												EM4	16.27	3.43
Responsiveness	13.18	RP1	27.6	3.64												EM5	20.79	4.38
		RP2	29.2	3.85										Responsiveness	12.53	RP1	26.13	3.27
		RP3	18.49	2.44												RP2	23.08	2.89
		RP4	24.71	3.26												RP3	17.51	2.19
Diversity	12.28	DI1	21.87	2.69												RP4	33.28	4.17
		DI2	22.73	2.79										Diversity	14.74	DI1	20.35	3
		DI3	17.74	2.18												DI2	29.12	4.29
		DI4	18.4	2.26												DI3	17.04	2.51
		DI5	19.26	2.37												DI4	13.86	2.04
																DI5	19.63	2.89

## Sheet: C1 (5SC)
4	5	6	7
0.89	1.11	1.25	1.35
No of Items=	1
PARTICIPANT 1
RI=	#N/A	A	B	Which is important?	Scale (1-9)
CI=	#REF!	C1	C2	A	1
CR=	#REF!		C3	A	3
			C4	A	1
			C5	A	1
		C2	C3	A	5
			C4	A	5
			C5	B	1
		C3	C4	A	1
			C5	A	1
		C4	C5	A	7
PARTICIPANT 2
RI=	#N/A	A	B	Which is important?	Scale (1-9)
CI=	#REF!	C1	C2	A	9
CR=	#REF!		C3	A	7
			C4	A	5
			C5	A	1
		C2	C3	B	5
			C4	A	3
			C5	A	7
		C3	C4	A	1
			C5	A	3
		C4	C5	A	1
		C5
PARTICIPANT 3
RI=	#N/A	A	B	Which is important?	Scale (1-9)
CI=	#REF!	C1	C2	A	7
CR=	#REF!		C3	A	3
			C4	A	1
			C5	A	5
		C2	C3	A	5
			C4	A	1
			C5	A	1
		C3	C4	A	7
			C5	A	1
		C4	C5	A	3
		C5
PARTICIPANT 4
RI=	#N/A	A	B	Which is important?	Scale (1-9)
CI=	#REF!	C1	C2	B	9
CR=	#REF!		C3	B	3
			C4	B	5
			C5	B	7
		C2	C3	B	1
			C4	B	3
			C5	B	1
		C3	C4	B	1
			C5	B	1
		C4	C5	B	5
		C5
PARTICIPANT 5
RI=	#N/A	A	B	Which is important?	Scale (1-9)
CI=	#REF!	C1	C2	B	5
CR=	#REF!		C3	A	7
			C4	A	5
			C5	A	5
		C2	C3	A	5
			C4	B	3
			C5	A	1
		C3	C4	A	3
			C5	B	1
		C4	C5	B	1
		C5
PARTICIPANT 6
RI=	#N/A	A	B	Which is important?	Scale (1-9)
CI=	#REF!	C1	C2	B	5
CR=	#REF!		C3	A	7
			C4	B	5
			C5	A	5
		C2	C3	A	5
			C4	B	3
			C5	B	1
		C3	C4	A	3
			C5	B	1
		C4	C5	A	1
		C5
PARTICIPANT 7
RI=	#N/A	A	B	Which is important?	Scale (1-9)
CI=	#REF!	C1	C2	B	9
CR=	#REF!		C3	A	7
			C4	A	7
			C5	A	5
		C2	C3	A	5
			C4	B	3
			C5	A	5
		C3	C4	A	3
			C5	B	7
		C4	C5	B	9
		C5
PARTICIPANT 8
RI=	#N/A	A	B	Which is important?	Scale (1-9)
CI=	#REF!	C1	C2	B	9
CR=	#REF!		C3	A	7
			C4	B	5
			C5	A	5
		C2	C3	A	5
			C4	B	3
			C5	A	7
		C3	C4	A	3
			C5	B	1
		C4	C5	B	7
		C5
PARTICIPANT 9
RI=	#N/A	A	B	Which is important?	Scale (1-9)
CI=	#REF!	C1	C2	A	9
CR=	#REF!		C3	A	7
			C4	B	5
			C5	A	5
		C2	C3	A	5
			C4	B	3
			C5	B	1
		C3	C4	A	3
			C5	B	5
		C4	C5	B	7
		C5
PARTICIPANT 10
RI=	#N/A	A	B	Which is important?	Scale (1-9)
CI=	#REF!	C1	C2	B	5
CR=	#REF!		C3	A	9
			C4	B	5
			C5	A	5
		C2	C3	A	5
			C4	B	3
			C5	A	7
		C3	C4	A	3
			C5	B	1
		C4	C5	B	7
		C5
PARTICIPANT 11
RI=	#N/A	A	B	Which is important?	Scale (1-9)
CI=	#REF!	C1	C2	B	9
CR=	#REF!		C3	A	7
			C4	A	3
			C5	A	5
		C2	C3	A	5
			C4	B	3
			C5	A	1
		C3	C4	A	3
			C5	B	1
		C4	C5	B	5
		C5
PARTICIPANT 12
RI=	#N/A	A	B	Which is important?	Scale (1-9)
CI=	#REF!	C1	C2	B	9
CR=	#REF!		C3	A	1
			C4	A	5
			C5	B	7
		C2	C3	A	5
			C4	B	3
			C5	A	1
		C3	C4	A	3
			C5	B	1
		C4	C5	B	7
		C5
PARTICIPANT 13
RI=	#N/A	A	B	Which is important?	Scale (1-9)
CI=	#REF!	C1	C2	B	9
CR=	#REF!		C3	A	1
			C4	B	9
			C5	A	5
		C2	C3	A	5
			C4	B	3
			C5	A	7
		C3	C4	A	3
			C5	B	9
		C4	C5	B	5
		C5
PARTICIPANT 14
RI=	#N/A	A	B	Which is important?	Scale (1-9)
CI=	#REF!	C1	C2	B	9
CR=	#REF!		C3	A	1
			C4	A	9
			C5	A	9
		C2	C3	A	5
			C4	B	3
			C5	A	1
		C3	C4	A	3
			C5	B	1
		C4	C5	A	7
		C5
PARTICIPANT 15
RI=	#N/A	A	B	Which is important?	Scale (1-9)
CI=	#REF!	C1	C2	B	9
CR=	#REF!		C3	A	1
			C4	A	9
			C5	A	5
		C2	C3	A	5
			C4	B	3
			C5	A	3
		C3	C4	A	3
			C5	B	3
		C4	C5	A	5
		C5

## Sheet: C2 (4SC)
4	5	6	7
0.89	1.11	1.25	1.35
No of Items=	4
PARTICIPANT 1
RI=	0.89	A	B	Which is important?	Scale (1-9)
CI=	#REF!	C1	C2	A	7
CR=	#REF!		C3	A	9
			C4	B	1
		C2	C3	A	9
			C4	B	1
					7
					5
		C3	C4	B	9
		C4
		C5
PARTICIPANT 2
RI=	0.89	A	B	Which is important?	Scale (1-9)
CI=	#REF!	C1	C2	A	1
CR=	#REF!		C3	B	1
			C4	A	7
		C2	C3	A	3
			C4	A	3
		C3	C4	B	7
		C4
		C5
PARTICIPANT 3
RI=	0.89	A	B	Which is important?	Scale (1-9)
CI=	#REF!	C1	C2	A	5
CR=	#REF!		C3	A	5
			C4	A	3
			C5
			C6
		C2	C3	A	1
			C4	A	7
			C5
			C6
		C3	C4	A	1
			C5
			C6
		C4	C5
			C6
		C5	C6
PARTICIPANT 4
RI=	0.89	A	B	Which is important?	Scale (1-9)
CI=	#REF!	C1	C2	B	5
CR=	#REF!		C3	B	3
			C4	B	5
			C5
			C6
		C2	C3	B	7
			C4	B	1
			C5
			C6
		C3	C4	B	3
			C5
			C6
		C4	C5
			C6
		C5	C6
PARTICIPANT 5
RI=	0.89	A	B	Which is important?	Scale (1-9)
CI=	#REF!	C1	C2	B	3
CR=	#REF!		C3	B	1
			C4	A	3
			C5
			C6
		C2	C3	A	1
			C4	A	5
			C5
			C6
		C3	C4	A	7
			C5
			C6
		C4	C5
			C6
		C5	C6
PARTICIPANT 6
RI=	0.89	A	B	Which is important?	Scale (1-9)
CI=	#REF!	C1	C2	A	1
CR=	#REF!		C3	A	1
			C4	A	1
			C5
			C6
		C2	C3	B	1
			C4	A	5
			C5
			C6
		C3	C4	A	9
			C5
			C6
		C4	C5
			C6
		C5	C6
PARTICIPANT 7
RI=	0.89	A	B	Which is important?	Scale (1-9)
CI=	#REF!	C1	C2	A	3
CR=	#REF!		C3	A	1
			C4	A	5
			C5
			C6
		C2	C3	A	9
			C4	A	3
			C5
			C6
		C3	C4	B	9
			C5
			C6
		C4	C5
			C6
		C5	C6
PARTICIPANT 8
RI=	0.89	A	B	Which is important?	Scale (1-9)
CI=	#REF!	C1	C2	A	5
CR=	#REF!		C3	A	1
			C4	B	1
			C5
			C6
		C2	C3	B	9
			C4	B	3
			C5
			C6
		C3	C4	A	9
			C5
			C6
		C4	C5
			C6
		C5	C6
PARTICIPANT 9
RI=	0.89	A	B	Which is important?	Scale (1-9)
CI=	#REF!	C1	C2	B	3
CR=	#REF!		C3	B	7
			C4	A	1
			C5
			C6
		C2	C3	A	9
			C4	A	5
			C5
			C6
		C3	C4	A	1
			C5
			C6
		C4	C5
			C6
		C5	C6
PARTICIPANT 10
RI=	0.89	A	B	Which is important?	Scale (1-9)
CI=	#REF!	C1	C2	A	1
CR=	#REF!		C3	B	7
			C4	B	1
			C5
			C6
		C2	C3	A	9
			C4	A	1
			C5
			C6
		C3	C4	A	9
			C5
			C6
		C4	C5
			C6
		C5	C6
PARTICIPANT 11
RI=	0.89	A	B	Which is important?	Scale (1-9)
CI=	#REF!	C1	C2	A	1
CR=	#REF!		C3	A	9
			C4	B	1
			C5
			C6
		C2	C3	A	7
			C4	A	1
			C5
			C6
		C3	C4	B	9
			C5
			C6
		C4	C5
			C6
		C5	C6
PARTICIPANT 12
RI=	0.89	A	B	Which is important?	Scale (1-9)
CI=	#REF!	C1	C2	A	7
CR=	#REF!		C3	A	7
			C4	A	1
			C5
			C6
		C2	C3	A	9
			C4	A	3
			C5
			C6
		C3	C4	B	9
			C5
			C6
		C4	C5
			C6
		C5	C6
PARTICIPANT 13
RI=	0.89	A	B	Which is important?	Scale (1-9)
CI=	#REF!	C1	C2	A	5
CR=	#REF!		C3	A	9
			C4	B	3
			C5
			C6
		C2	C3	A	9
			C4	A	5
			C5
			C6
		C3	C4	B	9
			C5
			C6
		C4	C5
			C6
		C5	C6
PARTICIPANT 14
RI=	0.89	A	B	Which is important?	Scale (1-9)
CI=	#REF!	C1	C2	A	1
CR=	#REF!		C3	A	3
			C4	B	1
			C5
			C6
		C2	C3	A	9
			C4	A	5
			C5
			C6
		C3	C4	B	9
			C5
			C6
		C4	C5
			C6
		C5	C6
PARTICIPANT 15
RI=	0.89	A	B	Which is important?	Scale (1-9)
CI=	#REF!	C1	C2	B	7
CR=	#REF!		C3	A	9
			C4	B	3
			C5
			C6
		C2	C3	A	5
			C4	A	3
			C5
			C6
		C3	C4	B	9
			C5
			C6
		C4	C5
			C6
		C5	C6

## Sheet: C3 (6SC)
4	5	6	7
0.89	1.11	1.25	1.35
No of Items=	1
PARTICIPANT 1
RI=	#N/A	A	B	Which is important?	Scale (1-9)
CI=	#REF!	C1	C2	A	5
CR=	#REF!		C3	B	9
			C4	A	7
			C5	B	5
			C6	B	1
		C2	C3	B	9
			C4	A	5
			C5	A	3
			C6	A	1
		C3	C4	A	7
			C5	A	9
			C6	A	9
		C4	C5	A	1
			C6	A	9
		C5	C6	B	1
PARTICIPANT 2
RI=	#N/A	A	B	Which is important?	Scale (1-9)
CI=	#REF!	C1	C2	A	1
CR=	#REF!		C3	B	8
			C4	A	3
			C5	B	1
			C6	A	1
		C2	C3	B	9
			C4	A	1
			C5	A	5
			C6	A	3
		C3	C4	A	9
			C5	A	9
			C6	A	9
		C4	C5	A	3
			C6	A	3
		C5	C6	A	9
PARTICIPANT 3
RI=	#N/A	A	B	Which is important?	Scale (1-9)
CI=	#REF!	C1	C2	A	5
CR=	#REF!		C3	B	9
			C4	A	1
			C5	A	9
			C6	A	1
		C2	C3	B	9
			C4	A	3
			C5	A	3
			C6	A	7
		C3	C4	A	9
			C5	A	9
			C6	A	5
		C4	C5	A	1
			C6	A	9
		C5	C6	A	5
PARTICIPANT 4
RI=	#N/A	A	B	Which is important?	Scale (1-9)
CI=	#REF!	C1	C2	B	5
CR=	#REF!		C3	B	9
			C4	B	1
			C5	B	5
			C6	B	1
		C2	C3	B	9
			C4	B	1
			C5	B	3
			C6	B	9
		C3	C4	A	9
			C5	A	9
			C6	A	9
		C4	C5	B	5
			C6	B	7
		C5	C6	B	3
PARTICIPANT 5
RI=	#N/A	A	B	Which is important?	Scale (1-9)
CI=	#REF!	C1	C2	A	5
CR=	#REF!		C3	B	9
			C4	B	1
			C5	A	7
			C6	B	1
		C2	C3	A	3
			C4	A	5
			C5	A	1
			C6	A	3
		C3	C4	A	9
			C5	A	9
			C6	A	9
		C4	C5	B	1
			C6	B	7
		C5	C6	A	1
PARTICIPANT 6
RI=	#N/A	A	B	Which is important?	Scale (1-9)
CI=	#REF!	C1	C2	B	5
CR=	#REF!		C3	B	9
			C4	A	5
			C5	A	9
			C6	A	1
		C2	C3	A	1
			C4	A	5
			C5	A	1
			C6	A	3
		C3	C4	A	9
			C5	A	9
			C6	A	9
		C4	C5	A	7
			C6	B	1
		C5	C6	B	1
PARTICIPANT 7
RI=	#N/A	A	B	Which is important?	Scale (1-9)
CI=	#REF!	C1	C2	A	1
CR=	#REF!		C3	A	1
			C4	A	9
			C5	A	7
			C6	B	9
		C2	C3	A	5
			C4	A	3
			C5	B	5
			C6	A	1
		C3	C4	A	9
			C5	A	9
			C6	A	9
		C4	C5	A	3
			C6	A	5
		C5	C6	A	3
PARTICIPANT 8
RI=	#N/A	A	B	Which is important?	Scale (1-9)
CI=	#REF!	C1	C2	A	1
CR=	#REF!		C3	A	3
			C4	A	5
			C5	B	9
			C6	A	5
		C2	C3	B	1
			C4	B	3
			C5	A	1
			C6	A	5
		C3	C4	A	3
			C5	A	5
			C6	A	9
		C4	C5	B	1
			C6	A	1
		C5	C6	B	7
PARTICIPANT 9
RI=	#N/A	A	B	Which is important?	Scale (1-9)
CI=	#REF!	C1	C2	B	3
CR=	#REF!		C3	A	5
			C4	A	5
			C5	A	5
			C6	B	3
		C2	C3	A	9
			C4	A	5
			C5	A	1
			C6	B	9
		C3	C4	A	1
			C5	A	1
			C6	A	3
		C4	C5	B	7
			C6	B	1
		C5	C6	B	5
PARTICIPANT 10
RI=	#N/A	A	B	Which is important?	Scale (1-9)
CI=	#REF!	C1	C2	A	5
CR=	#REF!		C3	A	3
			C4	A	5
			C5	A	1
			C6	B	3
		C2	C3	A	3
			C4	B	1
			C5	B	3
			C6	B	1
		C3	C4	B	9
			C5	A	1
			C6	A	3
		C4	C5	B	7
			C6	A	9
		C5	C6	A	5
PARTICIPANT 11
RI=	#N/A	A	B	Which is important?	Scale (1-9)
CI=	#REF!	C1	C2	A	9
CR=	#REF!		C3	A	1
			C4	A	1
			C5	A	7
			C6	A	9
		C2	C3	A	3
			C4	A	1
			C5	A	9
			C6	B	1
		C3	C4	A	3
			C5	B	1
			C6	A	1
		C4	C5	A	1
			C6	B	5
		C5	C6	A	5
PARTICIPANT 12
RI=	#N/A	A	B	Which is important?	Scale (1-9)
CI=	#REF!	C1	C2	B	1
CR=	#REF!		C3	A	3
			C4	A	3
			C5	A	9
			C6	A	7
		C2	C3	A	7
			C4	A	3
			C5	B	5
			C6	A	7
		C3	C4	A	1
			C5	A	1
			C6	A	5
		C4	C5	A	5
			C6	A	1
		C5	C6	A	3
PARTICIPANT 13
RI=	#N/A	A	B	Which is important?	Scale (1-9)
CI=	#REF!	C1	C2	B	1
CR=	#REF!		C3	A	1
			C4	B	7
			C5	A	1
			C6	A	5
		C2	C3	B	1
			C4	A	3
			C5	B	1
			C6	A	1
		C3	C4	A	5
			C5	A	3
			C6	A	5
		C4	C5	A	5
			C6	B	7
		C5	C6	B	3
PARTICIPANT 14
RI=	#N/A	A	B	Which is important?	Scale (1-9)
CI=	#REF!	C1	C2	A	5
CR=	#REF!		C3	B	9
			C4	B	5
			C5	A	1
			C6	A	7
		C2	C3	B	9
			C4	A	5
			C5	A	3
			C6	A	7
		C3	C4	A	9
			C5	A	9
			C6	A	9
		C4	C5	B	1
			C6	A	3
		C5	C6	A	9
PARTICIPANT 15
RI=	#N/A	A	B	Which is important?	Scale (1-9)
CI=	#REF!	C1	C2	A	3
CR=	#REF!		C3	B	9
			C4	B	7
			C5	A	1
			C6	A	9
		C2	C3	B	9
			C4	A	3
			C5	A	1
			C6	A	9
		C3	C4	A	9
			C5	A	5
			C6	A	9
		C4	C5	A	5
			C6	B	1
		C5	C6	A	9

## Sheet: C4 (5SC)
4	5	6	7
0.89	1.11	1.25	1.35
No of Items=	1
PARTICIPANT 1
RI=	#N/A	A	B	Which is important?	Scale (1-9)
CI=	#REF!	C1	C2	A	3
CR=	#REF!		C3	A	1
			C4	A	1
			C5	A	1
		C2	C3	A	5
			C4	A	5
			C5	B	1
		C3	C4	A	1
			C5	A	1
		C4	C5	A	7
PARTICIPANT 2
RI=	#N/A	A	B	Which is important?	Scale (1-9)
CI=	#REF!	C1	C2	A	5
CR=	#REF!		C3	A	9
			C4	A	1
			C5	A	7
		C2	C3	B	5
			C4	A	3
			C5	A	7
		C3	C4	A	1
			C5	A	3
		C4	C5	A	1
		C5
PARTICIPANT 3
RI=	#N/A	A	B	Which is important?	Scale (1-9)
CI=	#REF!	C1	C2	A	5
CR=	#REF!		C3	A	1
			C4	A	7
			C5	A	3
		C2	C3	A	5
			C4	A	1
			C5	A	1
		C3	C4	A	7
			C5	A	1
		C4	C5	A	3
		C5
PARTICIPANT 4
RI=	#N/A	A	B	Which is important?	Scale (1-9)
CI=	#REF!	C1	C2	B	7
CR=	#REF!		C3	B	5
			C4	B	3
			C5	B	9
		C2	C3	B	1
			C4	B	3
			C5	B	1
		C3	C4	B	1
			C5	B	1
		C4	C5	B	5
		C5
PARTICIPANT 5
RI=	#N/A	A	B	Which is important?	Scale (1-9)
CI=	#REF!	C1	C2	A	5
CR=	#REF!		C3	A	5
			C4	B	5
			C5	A	7
		C2	C3	A	5
			C4	B	3
			C5	A	1
		C3	C4	A	3
			C5	B	1
		C4	C5	B	9
		C5
PARTICIPANT 6
RI=	#N/A	A	B	Which is important?	Scale (1-9)
CI=	#REF!	C1	C2	A	5
CR=	#REF!		C3	A	7
			C4	A	5
			C5	B	5
		C2	C3	A	5
			C4	B	3
			C5	B	1
		C3	C4	A	3
			C5	B	1
		C4	C5	B	9
		C5
PARTICIPANT 7
RI=	#N/A	A	B	Which is important?	Scale (1-9)
CI=	#REF!	C1	C2	A	9
CR=	#REF!		C3	A	7
			C4	A	5
			C5	A	7
		C2	C3	A	5
			C4	B	3
			C5	A	5
		C3	C4	A	3
			C5	B	7
		C4	C5	B	9
		C5
PARTICIPANT 8
RI=	#N/A	A	B	Which is important?	Scale (1-9)
CI=	#REF!	C1	C2	A	9
CR=	#REF!		C3	B	9
			C4	A	5
			C5	A	7
		C2	C3	A	5
			C4	B	3
			C5	A	7
		C3	C4	A	3
			C5	B	1
		C4	C5	B	7
		C5
PARTICIPANT 9
RI=	#N/A	A	B	Which is important?	Scale (1-9)
CI=	#REF!	C1	C2	A	9
CR=	#REF!		C3	A	9
			C4	A	5
			C5	A	7
		C2	C3	A	5
			C4	B	3
			C5	B	1
		C3	C4	A	3
			C5	B	5
		C4	C5	B	7
		C5
PARTICIPANT 10
RI=	#N/A	A	B	Which is important?	Scale (1-9)
CI=	#REF!	C1	C2	A	9
CR=	#REF!		C3	B	5
			C4	A	5
			C5	B	5
		C2	C3	A	5
			C4	B	3
			C5	A	7
		C3	C4	A	3
			C5	B	1
		C4	C5	B	7
		C5
PARTICIPANT 11
RI=	#N/A	A	B	Which is important?	Scale (1-9)
CI=	#REF!	C1	C2	A	9
CR=	#REF!		C3	A	7
			C4	B	9
			C5	A	3
		C2	C3	A	5
			C4	B	3
			C5	A	1
		C3	C4	A	3
			C5	B	1
		C4	C5	B	5
		C5
PARTICIPANT 12
RI=	#N/A	A	B	Which is important?	Scale (1-9)
CI=	#REF!	C1	C2	A	9
CR=	#REF!		C3	B	7
			C4	A	5
			C5	B	9
		C2	C3	A	5
			C4	B	3
			C5	A	1
		C3	C4	A	3
			C5	B	1
		C4	C5	B	7
		C5
PARTICIPANT 13
RI=	#N/A	A	B	Which is important?	Scale (1-9)
CI=	#REF!	C1	C2	A	9
CR=	#REF!		C3	B	9
			C4	A	5
			C5	A	1
		C2	C3	A	5
			C4	B	3
			C5	A	7
		C3	C4	A	3
			C5	B	9
		C4	C5	B	9
		C5
PARTICIPANT 14
RI=	#N/A	A	B	Which is important?	Scale (1-9)
CI=	#REF!	C1	C2	A	9
CR=	#REF!		C3	A	9
			C4	B	9
			C5	A	9
		C2	C3	A	5
			C4	B	3
			C5	A	1
		C3	C4	A	3
			C5	B	1
		C4	C5	B	7
		C5
PARTICIPANT 15
RI=	#N/A	A	B	Which is important?	Scale (1-9)
CI=	#REF!	C1	C2	A	9
CR=	#REF!		C3	A	1
			C4	A	9
			C5	A	5
		C2	C3	A	5
			C4	B	3
			C5	A	3
		C3	C4	A	3
			C5	B	3
		C4	C5	B	9
		C5

## Sheet: C5 (4SC)
4	5	6	7
0.89	1.11	1.25	1.35
No of Items=	4
PARTICIPANT 1
RI=	0.89	A	B	Which is important?	Scale (1-9)
CI=	#REF!	C1	C2	A	7
CR=	#REF!		C3	A	9
			C4	B	1
		C2	C3	A	9
			C4	B	9
					7
					5
		C3	C4	B	9
		C4
		C5
PARTICIPANT 2
RI=	0.89	A	B	Which is important?	Scale (1-9)
CI=	#REF!	C1	C2	A	1
CR=	#REF!		C3	B	1
			C4	A	7
		C2	C3	A	3
			C4	B	9
		C3	C4	B	7
		C4
		C5
PARTICIPANT 3
RI=	0.89	A	B	Which is important?	Scale (1-9)
CI=	#REF!	C1	C2	A	5
CR=	#REF!		C3	A	5
			C4	B	9
			C5
			C6
		C2	C3	A	1
			C4	B	9
			C5
			C6
		C3	C4	B	9
			C5
			C6
		C4	C5
			C6
		C5	C6
PARTICIPANT 4
RI=	0.89	A	B	Which is important?	Scale (1-9)
CI=	#REF!	C1	C2	B	3
CR=	#REF!		C3	B	5
			C4	B	9
			C5
			C6
		C2	C3	B	7
			C4	B	9
			C5
			C6
		C3	C4	B	9
			C5
			C6
		C4	C5
			C6
		C5	C6
PARTICIPANT 5
RI=	0.89	A	B	Which is important?	Scale (1-9)
CI=	#REF!	C1	C2	B	1
CR=	#REF!		C3	A	3
			C4	B	9
			C5
			C6
		C2	C3	A	1
			C4	B	9
			C5
			C6
		C3	C4	B	9
			C5
			C6
		C4	C5
			C6
		C5	C6
PARTICIPANT 6
RI=	0.89	A	B	Which is important?	Scale (1-9)
CI=	#REF!	C1	C2	A	1
CR=	#REF!		C3	A	1
			C4	A	1
			C5
			C6
		C2	C3	B	1
			C4	A	5
			C5
			C6
		C3	C4	A	9
			C5
			C6
		C4	C5
			C6
		C5	C6
PARTICIPANT 7
RI=	0.89	A	B	Which is important?	Scale (1-9)
CI=	#REF!	C1	C2	A	5
CR=	#REF!		C3	A	1
			C4	A	3
			C5
			C6
		C2	C3	A	9
			C4	A	3
			C5
			C6
		C3	C4	B	9
			C5
			C6
		C4	C5
			C6
		C5	C6
PARTICIPANT 8
RI=	0.89	A	B	Which is important?	Scale (1-9)
CI=	#REF!	C1	C2	B	1
CR=	#REF!		C3	A	5
			C4	A	1
			C5
			C6
		C2	C3	B	9
			C4	B	3
			C5
			C6
		C3	C4	A	9
			C5
			C6
		C4	C5
			C6
		C5	C6
PARTICIPANT 9
RI=	0.89	A	B	Which is important?	Scale (1-9)
CI=	#REF!	C1	C2	B	7
CR=	#REF!		C3	A	1
			C4	B	3
			C5
			C6
		C2	C3	A	9
			C4	A	5
			C5
			C6
		C3	C4	A	1
			C5
			C6
		C4	C5
			C6
		C5	C6
PARTICIPANT 10
RI=	0.89	A	B	Which is important?	Scale (1-9)
CI=	#REF!	C1	C2	A	1
CR=	#REF!		C3	B	1
			C4	B	7
			C5
			C6
		C2	C3	A	9
			C4	A	1
			C5
			C6
		C3	C4	A	9
			C5
			C6
		C4	C5
			C6
		C5	C6
PARTICIPANT 11
RI=	0.89	A	B	Which is important?	Scale (1-9)
CI=	#REF!	C1	C2	B	1
CR=	#REF!		C3	A	9
			C4	A	1
			C5
			C6
		C2	C3	A	7
			C4	A	1
			C5
			C6
		C3	C4	B	9
			C5
			C6
		C4	C5
			C6
		C5	C6
PARTICIPANT 12
RI=	0.89	A	B	Which is important?	Scale (1-9)
CI=	#REF!	C1	C2	A	7
CR=	#REF!		C3	A	7
			C4	A	1
			C5
			C6
		C2	C3	A	9
			C4	B	9
			C5
			C6
		C3	C4	B	9
			C5
			C6
		C4	C5
			C6
		C5	C6
PARTICIPANT 13
RI=	0.89	A	B	Which is important?	Scale (1-9)
CI=	#REF!	C1	C2	A	9
CR=	#REF!		C3	B	3
			C4	A	5
			C5
			C6
		C2	C3	A	9
			C4	B	9
			C5
			C6
		C3	C4	B	9
			C5
			C6
		C4	C5
			C6
		C5	C6
PARTICIPANT 14
RI=	0.89	A	B	Which is important?	Scale (1-9)
CI=	#REF!	C1	C2	A	1
CR=	#REF!		C3	A	3
			C4	B	1
			C5
			C6
		C2	C3	A	9
			C4	A	5
			C5
			C6
		C3	C4	B	9
			C5
			C6
		C4	C5
			C6
		C5	C6
PARTICIPANT 15
RI=	0.89	A	B	Which is important?	Scale (1-9)
CI=	#REF!	C1	C2	A	9
CR=	#REF!		C3	B	3
			C4	B	7
			C5
			C6
		C2	C3	A	5
			C4	B	9
			C5
			C6
		C3	C4	B	9
			C5
			C6
		C4	C5
			C6
		C5	C6

## Sheet: C6 (5SC)
4	5	6	7
0.89	1.11	1.25	1.35
No of Items=	1
PARTICIPANT 1
RI=	#N/A	A	B	Which is important?	Scale (1-9)
CI=	#REF!	C1	C2	A	1
CR=	#REF!		C3	A	1
			C4	A	3
			C5	A	1
		C2	C3	A	5
			C4	A	9
			C5	B	1
		C3	C4	A	1
			C5	A	1
		C4	C5	A	7
PARTICIPANT 2
RI=	#N/A	A	B	Which is important?	Scale (1-9)
CI=	#REF!	C1	C2	A	9
CR=	#REF!		C3	A	5
			C4	A	7
			C5	A	1
		C2	C3	B	5
			C4	A	9
			C5	A	7
		C3	C4	A	1
			C5	A	3
		C4	C5	A	1
		C5
PARTICIPANT 3
RI=	#N/A	A	B	Which is important?	Scale (1-9)
CI=	#REF!	C1	C2	A	3
CR=	#REF!		C3	A	1
			C4	A	7
			C5	A	5
		C2	C3	A	5
			C4	A	9
			C5	A	1
		C3	C4	A	7
			C5	A	1
		C4	C5	A	3
		C5
PARTICIPANT 4
RI=	#N/A	A	B	Which is important?	Scale (1-9)
CI=	#REF!	C1	C2	B	3
CR=	#REF!		C3	B	9
			C4	B	7
			C5	B	5
		C2	C3	B	1
			C4	A	9
			C5	B	1
		C3	C4	B	1
			C5	B	1
		C4	C5	B	5
		C5
PARTICIPANT 5
RI=	#N/A	A	B	Which is important?	Scale (1-9)
CI=	#REF!	C1	C2	A	5
CR=	#REF!		C3	A	5
			C4	A	7
			C5	B	5
		C2	C3	A	5
			C4	A	9
			C5	A	1
		C3	C4	A	3
			C5	B	1
		C4	C5	B	1
		C5
PARTICIPANT 6
RI=	#N/A	A	B	Which is important?	Scale (1-9)
CI=	#REF!	C1	C2	A	5
CR=	#REF!		C3	B	5
			C4	B	5
			C5	A	7
		C2	C3	A	5
			C4	A	9
			C5	B	1
		C3	C4	A	3
			C5	B	1
		C4	C5	A	1
		C5
PARTICIPANT 7
RI=	#N/A	A	B	Which is important?	Scale (1-9)
CI=	#REF!	C1	C2	A	7
CR=	#REF!		C3	A	5
			C4	B	9
			C5	A	7
		C2	C3	A	5
			C4	B	3
			C5	A	5
		C3	C4	A	3
			C5	B	7
		C4	C5	B	9
		C5
PARTICIPANT 8
RI=	#N/A	A	B	Which is important?	Scale (1-9)
CI=	#REF!	C1	C2	A	7
CR=	#REF!		C3	A	5
			C4	B	5
			C5	B	9
		C2	C3	A	5
			C4	B	3
			C5	A	7
		C3	C4	A	3
			C5	B	1
		C4	C5	B	7
		C5
PARTICIPANT 9
RI=	#N/A	A	B	Which is important?	Scale (1-9)
CI=	#REF!	C1	C2	A	7
CR=	#REF!		C3	A	5
			C4	A	9
			C5	B	5
		C2	C3	A	5
			C4	B	3
			C5	B	1
		C3	C4	A	3
			C5	B	5
		C4	C5	B	7
		C5
PARTICIPANT 10
RI=	#N/A	A	B	Which is important?	Scale (1-9)
CI=	#REF!	C1	C2	B	5
CR=	#REF!		C3	A	5
			C4	A	9
			C5	B	5
		C2	C3	A	5
			C4	B	3
			C5	A	7
		C3	C4	A	3
			C5	B	1
		C4	C5	B	7
		C5
PARTICIPANT 11
RI=	#N/A	A	B	Which is important?	Scale (1-9)
CI=	#REF!	C1	C2	B	9
CR=	#REF!		C3	A	5
			C4	A	7
			C5	B	9
		C2	C3	A	9
			C4	A	9
			C5	A	9
		C3	C4	A	3
			C5	B	1
		C4	C5	B	5
		C5
PARTICIPANT 12
RI=	#N/A	A	B	Which is important?	Scale (1-9)
CI=	#REF!	C1	C2	B	9
CR=	#REF!		C3	A	1
			C4	A	5
			C5	B	7
		C2	C3	A	9
			C4	A	9
			C5	A	9
		C3	C4	A	3
			C5	B	1
		C4	C5	B	7
		C5
PARTICIPANT 13
RI=	#N/A	A	B	Which is important?	Scale (1-9)
CI=	#REF!	C1	C2	B	9
CR=	#REF!		C3	B	9
			C4	A	5
			C5	A	1
		C2	C3	A	9
			C4	A	9
			C5	A	9
		C3	C4	A	3
			C5	B	9
		C4	C5	B	5
		C5
PARTICIPANT 14
RI=	#N/A	A	B	Which is important?	Scale (1-9)
CI=	#REF!	C1	C2	B	9
CR=	#REF!		C3	A	9
			C4	A	9
			C5	B	9
		C2	C3	A	9
			C4	A	9
			C5	A	9
		C3	C4	A	3
			C5	B	1
		C4	C5	A	7
		C5
PARTICIPANT 15
RI=	#N/A	A	B	Which is important?	Scale (1-9)
CI=	#REF!	C1	C2	B	9
CR=	#REF!		C3	B	9
			C4	A	9
			C5	A	5
		C2	C3	A	9
			C4	A	9
			C5	A	9
		C3	C4	A	3
			C5	B	3
		C4	C5	A	5
		C5

## Sheet: SAT
4	5	6	7
0.89	1.11	1.25	1.35
No of Items=	1
PARTICIPANT 1
RI=	#N/A	A	B	Which is important?	Scale (1-9)
CI=	#REF!	C1	C2	B	1
CR=	#REF!		C3	A	9
			C4	B	9
			C5	A	1
			C6	A	7
		C2	C3	A	1
			C4	A	1
			C5	A	1
			C6	A	7
		C3	C4	A	1
			C5	A	3
			C6	A	9
		C4	C5	A	5
			C6	A	5
		C5	C6	B	5
PARTICIPANT 2
RI=	#N/A	A	B	Which is important?	Scale (1-9)
CI=	#REF!	C1	C2	A	1
CR=	#REF!		C3	A	9
			C4	A	5
			C5	A	3
			C6	A	5
		C2	C3	A	9
			C4	A	1
			C5	B	9
			C6	A	1
		C3	C4	A	1
			C5	A	7
			C6	B	1
		C4	C5	A	9
			C6	B	5
		C5	C6	A	3
PARTICIPANT 3
RI=	#N/A	A	B	Which is important?	Scale (1-9)
CI=	#REF!	C1	C2	A	1
CR=	#REF!		C3	A	9
			C4	A	5
			C5	B	5
			C6	A	1
		C2	C3	A	5
			C4	A	9
			C5	A	1
			C6	A	9
		C3	C4	A	1
			C5	A	1
			C6	B	7
		C4	C5	A	9
			C6	A	1
		C5	C6	A	3
PARTICIPANT 4
RI=	#N/A	A	B	Which is important?	Scale (1-9)
CI=	#REF!	C1	C2	B	1
CR=	#REF!		C3	B	5
			C4	B	1
			C5	B	1
			C6	B	1
		C2	C3	A	5
			C4	A	7
			C5	B	5
			C6	A	9
		C3	C4	B	9
			C5	B	3
			C6	A	9
		C4	C5	a	9
			C6	B	9
		C5	C6	B	1
PARTICIPANT 5
RI=	#N/A	A	B	Which is important?	Scale (1-9)
CI=	#REF!	C1	C2	A	9
CR=	#REF!		C3	B	9
			C4	B	3
			C5	B	7
			C6	A	9
		C2	C3	A	7
			C4	B	1
			C5	A	5
			C6	B	3
		C3	C4	A	5
			C5	A	3
			C6	A	3
		C4	C5	a	9
			C6	A	9
		C5	C6	A	1
PARTICIPANT 6
RI=	#N/A	A	B	Which is important?	Scale (1-9)
CI=	#REF!	C1	C2	A	3
CR=	#REF!		C3	A	9
			C4	A	1
			C5	A	7
			C6	A	9
		C2	C3	B	1
			C4	A	1
			C5	B	9
			C6	A	1
		C3	C4	A	5
			C5	A	1
			C6	A	9
		C4	C5	a	9
			C6	B	5
		C5	C6	A	1
PARTICIPANT 7
RI=	#N/A	A	B	Which is important?	Scale (1-9)
CI=	#REF!	C1	C2	A	9
CR=	#REF!		C3	B	9
			C4	A	1
			C5	A	3
			C6	A	9
		C2	C3	B	5
			C4	A	9
			C5	A	1
			C6	A	3
		C3	C4	A	1
			C5	A	9
			C6	A	1
		C4	C5	A	9
			C6	A	5
		C5	C6	B	9
PARTICIPANT 8
RI=	#N/A	A	B	Which is important?	Scale (1-9)
CI=	#REF!	C1	C2	A	5
CR=	#REF!		C3	B	9
			C4	A	3
			C5	A	3
			C6	A	9
		C2	C3	A	9
			C4	A	1
			C5	B	7
			C6	B	9
		C3	C4	B	1
			C5	B	3
			C6	A	1
		C4	C5	A	9
			C6	B	1
		C5	C6	A	5
PARTICIPANT 9
RI=	#N/A	A	B	Which is important?	Scale (1-9)
CI=	#REF!	C1	C2	B	9
CR=	#REF!		C3	A	5
			C4	B	5
			C5	B	9
			C6	A	9
		C2	C3	A	5
			C4	B	8
			C5	A	1
			C6	B	3
		C3	C4	A	9
			C5	A	9
			C6	B	7
		C4	C5	a	9
			C6	A	5
		C5	C6	B	1
PARTICIPANT 10
RI=	#N/A	A	B	Which is important?	Scale (1-9)
CI=	#REF!	C1	C2	A	3
CR=	#REF!		C3	A	1
			C4	B	3
			C5	A	3
			C6	A	9
		C2	C3	B	1
			C4	B	9
			C5	A	5
			C6	A	9
		C3	C4	B	9
			C5	A	5
			C6	A	9
		C4	C5	a	9
			C6	B	3
		C5	C6	A	3
PARTICIPANT 11
RI=	#N/A	A	B	Which is important?	Scale (1-9)
CI=	#REF!	C1	C2	B	1
CR=	#REF!		C3	A	1
			C4	A	9
			C5	A	1
			C6	A	9
		C2	C3	A	1
			C4	B	9
			C5	A	9
			C6	B	5
		C3	C4	A	5
			C5	A	3
			C6	A	1
		C4	C5	A	9
			C6	A	1
		C5	C6	A	7
PARTICIPANT 12
RI=	#N/A	A	B	Which is important?	Scale (1-9)
CI=	#REF!	C1	C2	A	1
CR=	#REF!		C3	A	1
			C4	A	3
			C5	A	3
			C6	A	9
		C2	C3	B	5
			C4	B	9
			C5	A	7
			C6	A	9
		C3	C4	A	7
			C5	A	9
			C6	A	5
		C4	C5	a	9
			C6	A	3
		C5	C6	A	1
PARTICIPANT 13
RI=	#N/A	A	B	Which is important?	Scale (1-9)
CI=	#REF!	C1	C2	B	7
CR=	#REF!		C3	A	5
			C4	B	1
			C5	A	5
			C6	A	9
		C2	C3	B	3
			C4	B	9
			C5	A	1
			C6	A	3
		C3	C4	A	5
			C5	B	1
			C6	A	5
		C4	C5	a	9
			C6	B	7
		C5	C6	A	9
PARTICIPANT 14
RI=	#N/A	A	B	Which is important?	Scale (1-9)
CI=	#REF!	C1	C2	A	3
CR=	#REF!		C3	A	5
			C4	A	3
			C5	A	9
			C6	A	9
		C2	C3	A	7
			C4	B	9
			C5	A	1
			C6	A	3
		C3	C4	B	5
			C5	A	1
			C6	A	7
		C4	C5	A	9
			C6	B	1
		C5	C6	A	5
PARTICIPANT 15
RI=	#N/A	A	B	Which is important?	Scale (1-9)
CI=	#REF!	C1	C2	A	5
CR=	#REF!		C3	A	5
			C4	A	3
			C5	B	3
			C6	A	9
		C2	C3	A	3
			C4	B	9
			C5	B	1
			C6	B	7
		C3	C4	A	1
			C5	A	5
			C6	A	1
		C4	C5	A	9
			C6	A	9
		C5	C6	A	5

## Sheet: S1
4	5	6	7
0.89	1.11	1.25	1.35
No of Items=	1
PARTICIPANT 1
RI=	#N/A	A	B	Which is important?	Scale (1-9)
CI=	#REF!	C1	C2	A	1
CR=	#REF!		C3	A	3
			C4	A	1
			C5	B	9
		C2	C3	A	5
			C4	A	5
			C5	B	1
		C3	C4	A	1
			C5	A	1
		C4	C5	A	7
PARTICIPANT 2
RI=	#N/A	A	B	Which is important?	Scale (1-9)
CI=	#REF!	C1	C2	A	5
CR=	#REF!		C3	A	9
			C4	A	1
			C5	B	9
		C2	C3	B	5
			C4	A	3
			C5	A	7
		C3	C4	A	1
			C5	A	3
		C4	C5	A	1
		C5
PARTICIPANT 3
RI=	#N/A	A	B	Which is important?	Scale (1-9)
CI=	#REF!	C1	C2	A	7
CR=	#REF!		C3	A	5
			C4	A	3
			C5	B	9
		C2	C3	A	5
			C4	A	1
			C5	A	1
		C3	C4	A	7
			C5	A	1
		C4	C5	A	3
		C5
PARTICIPANT 4
RI=	#N/A	A	B	Which is important?	Scale (1-9)
CI=	#REF!	C1	C2	B	9
CR=	#REF!		C3	B	5
			C4	B	7
			C5	B	9
		C2	C3	B	1
			C4	B	3
			C5	B	1
		C3	C4	B	1
			C5	B	1
		C4	C5	B	5
		C5
PARTICIPANT 5
RI=	#N/A	A	B	Which is important?	Scale (1-9)
CI=	#REF!	C1	C2	A	5
CR=	#REF!		C3	B	5
			C4	A	5
			C5	B	9
		C2	C3	A	5
			C4	B	3
			C5	A	1
		C3	C4	A	3
			C5	B	1
		C4	C5	B	1
		C5
PARTICIPANT 6
RI=	#N/A	A	B	Which is important?	Scale (1-9)
CI=	#REF!	C1	C2	B	5
CR=	#REF!		C3	B	5
			C4	A	5
			C5	B	9
		C2	C3	A	5
			C4	B	3
			C5	B	1
		C3	C4	A	3
			C5	B	1
		C4	C5	A	1
		C5
PARTICIPANT 7
RI=	#N/A	A	B	Which is important?	Scale (1-9)
CI=	#REF!	C1	C2	A	5
CR=	#REF!		C3	A	7
			C4	B	9
			C5	B	9
		C2	C3	A	5
			C4	B	3
			C5	A	5
		C3	C4	A	3
			C5	B	7
		C4	C5	B	9
		C5
PARTICIPANT 8
RI=	#N/A	A	B	Which is important?	Scale (1-9)
CI=	#REF!	C1	C2	B	5
CR=	#REF!		C3	B	9
			C4	A	5
			C5	B	9
		C2	C3	A	5
			C4	B	3
			C5	A	7
		C3	C4	A	3
			C5	B	1
		C4	C5	B	7
		C5
PARTICIPANT 9
RI=	#N/A	A	B	Which is important?	Scale (1-9)
CI=	#REF!	C1	C2	B	5
CR=	#REF!		C3	A	7
			C4	A	9
			C5	B	9
		C2	C3	A	5
			C4	B	3
			C5	B	1
		C3	C4	A	3
			C5	B	5
		C4	C5	B	7
		C5
PARTICIPANT 10
RI=	#N/A	A	B	Which is important?	Scale (1-9)
CI=	#REF!	C1	C2	B	5
CR=	#REF!		C3	B	5
			C4	A	5
			C5	B	9
		C2	C3	A	5
			C4	B	3
			C5	A	7
		C3	C4	A	3
			C5	B	1
		C4	C5	B	7
		C5
PARTICIPANT 11
RI=	#N/A	A	B	Which is important?	Scale (1-9)
CI=	#REF!	C1	C2	A	5
CR=	#REF!		C3	A	7
			C4	A	3
			C5	B	9
		C2	C3	A	5
			C4	B	3
			C5	A	1
		C3	C4	A	3
			C5	B	1
		C4	C5	B	5
		C5
PARTICIPANT 12
RI=	#N/A	A	B	Which is important?	Scale (1-9)
CI=	#REF!	C1	C2	B	7
CR=	#REF!		C3	A	1
			C4	A	5
			C5	B	9
		C2	C3	A	5
			C4	A	9
			C5	A	1
		C3	C4	A	3
			C5	B	1
		C4	C5	B	7
		C5
PARTICIPANT 13
RI=	#N/A	A	B	Which is important?	Scale (1-9)
CI=	#REF!	C1	C2	B	9
CR=	#REF!		C3	A	5
			C4	B	9
			C5	B	9
		C2	C3	A	5
			C4	A	9
			C5	A	7
		C3	C4	A	3
			C5	B	9
		C4	C5	B	5
		C5
PARTICIPANT 14
RI=	#N/A	A	B	Which is important?	Scale (1-9)
CI=	#REF!	C1	C2	A	9
CR=	#REF!		C3	B	9
			C4	A	9
			C5	B	9
		C2	C3	A	5
			C4	A	9
			C5	A	1
		C3	C4	A	3
			C5	B	1
		C4	C5	A	7
		C5
PARTICIPANT 15
RI=	#N/A	A	B	Which is important?	Scale (1-9)
CI=	#REF!	C1	C2	A	5
CR=	#REF!		C3	A	1
			C4	B	9
			C5	B	9
		C2	C3	A	5
			C4	A	9
			C5	A	3
		C3	C4	A	3
			C5	B	3
		C4	C5	A	5
		C5

[truncated: 5 more sheets: S2, S3, S4, S5, S6]
